# Supplementary material for: Dissociating orexin-dependent and -independent functions of orexin neurons using novel Orexin-Flp knock-in mice
Source: eLife. 2019 Jun 4;8:e44927. doi: 10.7554/eLife.44927 (PMC6548533; doi:10.7554/eLife.44927)
Supplement: Figure 1—source data 1. [file elife-44927-fig1-data1.xlsx]

## Sheet: Sheet1
Mouse#	Slice	Orexin	MCH	Green/Orexin	Percent	Green/MCH	Percent	Green only	Percent	Orexin/Green		Mouse#	Orexin	MCH	Green/Orexin	Percent	Green/MCH	Percent	Green only	Percent	Orexin/Green
1	1LR	211	193	176	83.4123	0	0	0	0	100		1	567	519	479	84.4797	0	0	0	0	100
	2LR	125	155	95	76	0	0	0	0	100		2	572	481	466	81.4685	0	0	0	0	100
	3LR	231	171	208	90.0433	0	0	0	0	100		3	299	443	266	88.9632	0	0	0	0	100
2	1LR	259	198	195	75.2896	0	0	0	0	100		4	297	205	204	68.6869	0	0	0	0	100
	2LR	313	283	271	86.5815	0	0	0	0	100
3	1LR	142	261	132	92.9577	0	0	0	0	100
	2LR	157	182	134	85.3503	0	0	0	0	100
4	1LR	162	129	111	68.5185	0	0	0	0	100
	2LR	135	76	93	68.8889	0	0	0	0	100
												Sum/avg	433.75	412	353.75	80.8996	0	0	0	0	100
												n				4		4		4	4
												SEM				4.35233		0		0	0
													MeanDiff	SEM	q Value	Prob	Alpha	Sig	LCL	UCL
												Green/MCH Green/Orexin	-80.8996	3.55366	32.1947	0	0.05	1	-90.8214	-70.9777
												Orexin/Green Green/Orexin	19.1004	3.55366	7.60119	0.00116	0.05	1	9.17857	29.0223
												Orexin/Green Green/MCH	100	3.55366	39.7959	0	0.05	1	90.0781	109.922
