# Supplementary material for: Dissociating orexin-dependent and -independent functions of orexin neurons using novel Orexin-Flp knock-in mice
Source: eLife. 2019 Jun 4;8:e44927. doi: 10.7554/eLife.44927 (PMC6548533; doi:10.7554/eLife.44927)
Supplement: Figure 3—figure supplement 1—source data 1. [file elife-44927-fig3-figsupp1-data1.xlsx]

## Sheet: Sheet1
t-Test: Two-Sample Assuming Equal Variances
	Variable 1	Variable 2
Mean	84.8519	0
Variance	57.0169	0
Observations	3	3
Pooled Variance	28.5085
Hypothesized Mean Difference	0
df	4
t Stat	19.4635
P(T<=t) one-tail	2.05417e-05
t Critical one-tail	2.13185
P(T<=t) two-tail	4.10834e-05
t Critical two-tail	2.77645

## Sheet: Comparison
		Hetero						Homo
		EGFP+	Orexin+	Dynorphin+	Ox/Dyn	EGFP/Ox		EGFP+	Orexin+	Dynorphin+	Ox/Dyn	EGFP/Ox
	Mouse 1	280	594	658	90.2736	47.138		467	0	680	0	0
	Mouse 2	268	590	774	76.2274	45.4237		372	0	631	0	0
	Mouse 3	158	516	586	88.0546	30.6202		474	0	672	0	0
	ave	235.333	566.667	672.667	84.8519	41.0606		437.667	0	661	0	0
	n	3	3	3	3	3		3	3	3	3	3
	sem	38.8215	25.3596	54.7641	4.35955	5.24365		32.8955	0	15.1767	0	0
					Ox/Dyn	Ox/Dyn	EGFP/Ox	EGFP/Ox
					84.8519	0	41.0606	0
					3	3	3	3
					4.35955	0	5.24365	0
										t-Test: Two-Sample Assuming Equal Variances
											Variable 1	Variable 2
										Mean	84.8519	0
										Variance	57.0169	0
										Observations	3	3
										Pooled Variance	28.5085
										Hypothesized Mean Difference	0
										df	4
										t Stat	19.4635
										P(T<=t) one-tail	2.05417e-05
										t Critical one-tail	2.13185
										P(T<=t) two-tail	4.10834e-05
										t Critical two-tail	2.77645
