# Supplementary material for: Dissociating orexin-dependent and -independent functions of orexin neurons using novel Orexin-Flp knock-in mice
Source: eLife. 2019 Jun 4;8:e44927. doi: 10.7554/eLife.44927 (PMC6548533; doi:10.7554/eLife.44927)
Supplement: Figure 4—source data 1. [file elife-44927-fig4-data1.xlsx]

## Sheet: Summary
RMP (mv)							Firing frequency (Hz) 60s analysis							Input resistance (MOhm)							Capacitance (pF)
File	Hets(KI/-)	File	Homs (KI/KI)	File	EGFP (Tg/Tg)		File	Hets(KI/-)	File	Homs (KI/KI)	File	EGFP (Tg/Tg)		File	Hets(KI/-)	File	Homs (KI/KI)	File	EGFP (Tg/Tg)		File	Hets(KI/-)	File	Homs (KI/KI)	File	EGFP (Tg/Tg)
17602018.abf	-54.8612	17423001	-58.7756	17o11024.abf	-43.5385		17602001	1.03333	17516001	2.21667	171011004	2.37838		17602017	710.5	17423000	573.667	171011003	911.646		17602017	29	17423000	31	171011000	21
17602023.abf	-48.7466	17423005	-58.8678	17o11028.abf	-59.2835		17602002	1.76667	17516002	0.716667	171011005	1.95		17602022	262.667	17423004	737.833	171011007	566.139		17602022	43	17423004	43	171011006	38
17602027.abf	-52.7687	17423006	-58.6856	17o11031.abf	-48.2643		17602003	1.55	17516003	1.33333	171011009	3.3		17602024	364.333	17423007	600.333	171011026	707.467		17602024	36	17423007	33	171011024	38
17602029.abf	-51.1511	17423011	-60.1542	17o24000.abf	-53.2756		17602004	1.48333	17516004	0.9	171011010	4.06667		17602026	448.167	17423010	826	171011029	870.979		17602026	47	17423010	36	171011028	17
17602032.abf	-52.5262	17423012	-58.8413	17o24002.abf	-46.1758		17602005	2.11667	17516005	0.6	171011011	1.6		17602030	470.833	17423013	596.333	171011032	714.633		17602030	36	17423013	24	171011031	22
17606001.abf	-57.9873	17423017	-65.3689	17o24004.abf	-55.3709		17602006	2.46667	17516007	2.41667	171011014	2.31667		17602033	863.5	17423016	494.5	171024001	996.583		17602033	33	17423016	33	171024000	25
17606003.abf	-54.4977	17423018	-62.228	17o24006.abf	-48.3831		17602007	2.88333	17516008	2.81667	171011015	1.78333		17606005	977.333	17423019	416.333	171024003	730.792		17606005	27	17423019	37	171024002	25
17606007.abf	-53.5978	17423023	-65.5137	17o24009.abf	-53.886		17602008	3.91667	17516009	0.983333	171011016	1.36667		17606010	408.833	17423025	470	171024005	505		17606010	21	17423022	33	171024004	36
17606009.abf	-60.5849	17423024	-57.9422	17o24012.abf	-47.0034		17602009	4.41667	17516010	0.783333	171011017	0.783333		17606013	412.333	17423028	688.833	171024007	1016.36		17606013	22	17423025	32	171024006	24
17606015.abf	-47.6404	17423029	-48.9095	17o24018.abf	-47.8874		17602010	2.05	17516011	2.51667	171011018	2.1		17606016	788.667	17423034	463.667	171024010	698.833		17606016	18	17423032	31	171024009	30
17606018.abf	-49.0252	17423035	-69.2146	17o24022.abf	-48.4186		17602011	0.55	17516012	0.4	171011019	2.56667		17606019	764.667	17423037	498	171024013	730.75		17606019	30	17423033	39	171024012	30
17606027.abf	-44.1108	17423036	-56.8911	17o24026.abf	-42.3486		17602012	2.01667	17516013	0.316667	171011020	2.75		17606022	902.833	17629001	526.533	171024017	588.444		17606022	27	17423036	36	171024015	30
17606030.abf	-50.5066	17629000.abf	-58.2404	17o24027.abf	-54.8252		17602014	7.15	17516015	1.78333	171011021	6.11667		17606025	529.5	17629005	268.983	171024021	697.889		17606025	27	17629000	46	171024019	25
17606033.abf	-48.5778	17629004.abf	-66.9276	17o24031.abf	-53.9049		17602015	1.28333	17516016	0.683333	171011022	3.66667		17606028	473.667	17629008	614.217	171024025	660.556		17606028	39	17629005	24	171024023	25
17606036.abf	-48.6384	17629009.abf	-55.5738	17o24035.abf	-50.2058		17602016	4.18333	17516017	1.06667	171011023	1.91667		17606031	604.333	17629012	160.517	171024029	206.683		17606031	24	17629008	41	171024027	31
17606040.abf	-43.4123	17629013.abf	-62.7617	17o24039.abf	-51.8567		17613000	2.2037	17629003	1.66667	171011027	2.56667		17606034	453.167	17629016	197.528	171024033	287.062		17606034	33	17629012	52	171024032	41
17606043.abf	-51.5426	17629017.abf	-56.5716	17o24043.abf	-50.0462		17613001	1.38333	17629011	1.83333	171011030	4.65		17606037	847	17629020	261.938	171024037	670.229		17606038	25	17629016	39	171024036	41
17613009.abf	-52.2087	17629021.abf	-52.374	17o24047.abf	-47.052		17613002	3.36667	17629019	2.7	171124066	3.68333		17606038	945.5	17629024	446.517	171024041	492.458		17606041	25	17629020	29	171024040	38
17613012.abf	-49.5552	17629023.abf	-47.804	17o24051.abf	-53.0721		17613003	4.08333	17629030	1.93333	171124067	1.91667		17606041	854.333	17629028	367	171024045	862.083		17606044	22	17629024	35	171024044	32
17613015.abf	-52.0632	17629027.abf	-58.5527	17o24055.abf	-52.2228		17613004	2.03333	17629033	1.7	171124068	2.15		17606044	520.667	17629032	636.083	171024049	404.933		17613006	36	17629028	30	171024048	33
17613021.abf	-58.6284	17629031.abf	-54.9719	17o24059.abf	-51.3372		17613005	0.75	17629037	2.2	171124069	3.41667		17606048	835.5	17629035	594.1	171024053	539		17613009	28	17629032	39	171024052	32
				17o24063.abf	-50.1275				17629038	1.63333	171124070	2.61667				17629040	314.583	171024058	287.556		17613012	37	17629035	41	171024056	30
									17629042	2.2	171124071	2.53333				17629044	420.958	171024061	628.875		17613015	25	17629040	34	171024060	30
									17629046	0.333333	171124072	1.2						171024065	541.717		17613018	24	17629044	34	171024064	27
									17629047	1.76667	171124073	1.96667									17613020	34	17629047	34	171024068	30
Avg	-51.5539		-58.8176		-50.3857		Avg	2.50891		1.5		2.61447		Avg	639.921		485.846		638.195		Avg	29.92		35.44		30.04
n	21		21		22		n	21		25		25		n	21		23		24		n	25		25		25
SEM	0.943366		1.18206		0.859092		SEM	0.340332		0.15543		0.234524		SEM	48.1846		35.7583		43.4021		SEM	1.4502		1.26106		1.25629
