# Supplementary material for: Dissociating orexin-dependent and -independent functions of orexin neurons using novel Orexin-Flp knock-in mice
Source: eLife. 2019 Jun 4;8:e44927. doi: 10.7554/eLife.44927 (PMC6548533; doi:10.7554/eLife.44927)
Supplement: Figure 5—source data 1. [file elife-44927-fig5-data1.xlsx]

## Sheet: Graph
		Inter-event-interval (ms)				Amplitude
		Hetero	Homo	EGFP		Hetero	Homo	EGFP
		144.932	69.4238	101.625		21.2419	32.1725	15.8716
		95.6536	120.411	65.1873		34.6423	22.8686	33.2615
		112.994	67.7852	56.2688		24.0928	20.4979	25.4214
		145.632	228.944	121.912		18.4876	14.7958	16.0101
		165.797	99.3693	54.8522		18.9004	16.6608	30.4866
		94.4913	279.9	27.4325		34.7071	14.221	26.4273
		96.29	142.722	70.6931		36.2962	24.3295	15.1131
		155.506	250.031	88.41		32.0415	13.8254	17.2074
		169.265	158.576	57.2107		27.0223	26.3957	15.8219
		87.5548	214.958	138.984		18.4688	19.0226	15.7549
		192.177	312.515	27.3826		20.2258	16.215	16.9941
		125.074	438.615	127.968		19.0144	16.9624	20.2175
		96.2147	213.228	70.1584		24.2154	13.7631	23.3581
		95.5245	197.987	51.7035		16.1435	23.6929	24.9614
		82.6344	105.351	58.7282		20.2114	21.8134	20.5147
		34.8925	203.373	98.3468		20.375	36.9832	23.5277
		160.772	204.411	62.2569		12.5967	17.6485	22.1037
		89.5774	123.493	70.9053		29.6016	17.5112	19.0894
		95.3557	1465.17	72.8435		19.8256	21.0323	16.5232
		75.0488	626.505	69.6729		26.6246	21.9647	17.1442
		89.8041	232.742	43.3832		18.3763	18.5158	17.1065
		80.974	352.854	180.888		15.2287	20.4932	12.1413
		124.007	199.931	139.769		19.1927	35.4212	15.8855
		164.27	116.366	84.0606		19.4396	29.3328	17.8264
		142.737	175.064	45.029		18.0191	29.4303	20.5684
			172.066	40.7152			38.3247	34.507
			145.372				19.0837
			126.676				21.6325
			125.946				31.7259
	ave	116.687	247.234	77.938		22.5997	22.6323	20.5325
	sem	7.62451	48.5644	7.40413		1.29151	1.31476	1.13343
	n	25	29	26		25	29	26
