# Supplementary material for: Dissociating orexin-dependent and -independent functions of orexin neurons using novel Orexin-Flp knock-in mice
Source: eLife. 2019 Jun 4;8:e44927. doi: 10.7554/eLife.44927 (PMC6548533; doi:10.7554/eLife.44927)
Supplement: Figure 5—source data 2. [file elife-44927-fig5-data2.xlsx]

## Sheet: Graph
		Inter-event-interval (ms)				Amplitude (pA)
		Hetero	Homo	EGFP		Hetero	Homo	EGFP
		1181.24	507.678	1167.29		45.6585	24.9054	28.5878
		577.866	326.014	425.508		33.5022	53.8936	40.6894
		1419.56	625.806	229.617		62.2104	54.2011	135.401
		750.248	482.738	973.6		37.2997	114.168	39.9642
		251.174	977.826	276.81		53.58	67.9394	63.6811
		564.47	572.152	662.306		99.5763	34.4109	84.1378
		1126.55	1528.88	1171.98		41.8231	25.9102	71.4261
		598.261	607.462	2095.88		83.2545	72.5674	15.3179
		824.65	1851.68	668.839		26.2497	21.1136	73.637
		921.523	344.963	374.947		50.9937	35.2113	62.6552
		352.216	711.47	241.139		43.5015	19.965	41.5242
		385.34	751.572	276.319		70.8484	66.025	63.4461
		879.942	689.949	425.816		30.7035	60.085	42.6475
		257.738	634.182	461.289		64.9418	66.8151	24.0784
		571.305	1201.59	297.161		55.8399	27.3025	61.9378
		600.447	376.594	546.193		51.3482	22.9433	115.293
		579.051	2003.55	273.363		40.3122	54.5553	59.7095
		206.946		397.213		73.9855		40.7662
		879.837		605.358		39.5621		18.3238
		192.013		511.974		31.7065		70.718
		344.445		412.816		58.1471		58.6382
		667.066				60.2581
	ave	642.359	834.948	595.02		52.5138	48.3537	57.7419
	sem	70.8708	124.62	96.6759		3.91014	6.1396	6.45222
	n	22	17	21		22	17	21
