# Supplementary material for: Dissociating orexin-dependent and -independent functions of orexin neurons using novel Orexin-Flp knock-in mice
Source: eLife. 2019 Jun 4;8:e44927. doi: 10.7554/eLife.44927 (PMC6548533; doi:10.7554/eLife.44927)
Supplement: Figure 6—source data 1. [file elife-44927-fig6-data1.xlsx]

## Sheet: mCherry expression ratio
			Orexin	Orexin+mCherry	ectopic	Percent
			green	green+red	only red	merge/green
	mouse1	slide	10	9	0
		slide1	165	156	0
		slide2	223	198	0
		slide3	11	9	0
		slide4	3	3	0
		sum	412	375	0	91.0194
	mouse2	slide1	153	140	0
		slide2	16	16	0
		slide3	87	76	0
		slide4	45	45	0
		slide5	166	156	0
		slide6	2	2	0
		slide7	6	6	0
		slide8	9	7	0
		sum	484	448	0	92.562
	mouse3	slide1	61	57	0
		slide2	111	105	0
		slide3	107	101	0
		slide4	121	108	0
		slide5	20	19	0
		sum	420	390	0	92.8571
	Ave		438.667			92.1462
	n		3			3
	SEM		22.784			0.569789

## Sheet: cFos count
		cFos/mCherry (%)
									Total mCherry
		Het+ Sal	Het + CNO		Hon + Sal	Hom + CNOI			Het	Hom
								Mouse 1	597	589
	Mouse 1	8.71022	86.4407		11.3752	88.1356		Mouse 2	146	195
	Mouse 2	15.0685	91.2621		7.17949	91.8295		Mouse 3	307	250
	Mouse 3	11.0749	89.8279		13.2	90.9926		Mouse 4	531	590
								Mouse 5	309	563
								Mouse 6	639	544
	Ave	11.6179	89.1769		10.5849	90.3192			421.5	455.167
	n	3	3		3	3			6	6
	SEM	1.85544	1.42939		1.78233	1.11823			79.9507	74.2498
