# Supplementary material for: Dissociating orexin-dependent and -independent functions of orexin neurons using novel Orexin-Flp knock-in mice
Source: eLife. 2019 Jun 4;8:e44927. doi: 10.7554/eLife.44927 (PMC6548533; doi:10.7554/eLife.44927)
Supplement: Figure 7—source data 1. [file elife-44927-fig7-data1.xlsx]

## Sheet: Time 1
								Light														Dark
								Saline							CNO							Saline							CNO
								Total time							Total time							Total time							Total time
	HOMO				N1				homo day saline2 Ca1							homo day CNO Ca1							homo night saline2 Ca1							homo night CNO Ca1
								Time	W	R	S	C			Time	W	R	S	C			Time	W	R	S	C			Time	W	R	S	C
								10:00:00	2364	32	1176	28			10:00:00	2276	12	1312	0			22:00:00	2236	12	1216	136			22:00:00	3032	20	316	232
								11:00:00	468	356	2776	0			11:00:00	1532	212	1784	72			23:00:00	1644	144	1540	272			23:00:00	3020	0	276	304
								12:00:00	1032	492	2076	0			12:00:00	1016	256	2328	0			1900-01-01	1384	60	2032	124			1900-01-01	3084	108	360	48
								13:00:00	1064	316	2216	4			13:00:00	656	296	2648	0			1900-01-01 01:00:00	2304	20	1108	168			1900-01-01 01:00:00	3096	0	360	144
								14:00:00	1260	444	1896	0			14:00:00	1040	316	2244	0			1900-01-01 02:00:00	1548	300	1672	80			1900-01-01 02:00:00	2584	0	812	204
								15:00:00	2212	280	1048	60			15:00:00	872	460	2268	0			1900-01-01 03:00:00	996	320	2284	0			1900-01-01 03:00:00	2800	24	580	196
					N2				homo day saline2 Ca2.raf							homo day CNO Ca2.raf							homo night saline2 Ca2.raf							homo night CNO Ca2.raf
								Time	W	R	S	C			Time	W	R	S	C			Time	W	R	S	C			Time	W	R	S	C
								10:00:00	2504	80	1016	0			10:00:00	2460	12	1128	0			22:00:00	2412	272	840	76			22:00:00	3216	20	228	136
								11:00:00	988	396	2216	0			11:00:00	1180	192	2228	0			23:00:00	2632	396	572	0			23:00:00	2720	356	524	0
								12:00:00	1048	276	2276	0			12:00:00	988	440	2112	60			1900-01-01	1932	268	1360	40			1900-01-01	2932	80	416	172
								13:00:00	1116	412	2072	0			13:00:00	724	488	2388	0			1900-01-01 01:00:00	2388	356	744	112			1900-01-01 01:00:00	3000	0	484	116
								14:00:00	504	436	2660	0			14:00:00	456	496	2648	0			1900-01-01 02:00:00	3260	36	304	0			1900-01-01 02:00:00	3292	0	156	152
								15:00:00	1156	240	2204	0			15:00:00	1396	344	1860	0			1900-01-01 03:00:00	1184	120	2200	96			1900-01-01 03:00:00	1872	60	1488	180
					N3				homo day saline2 Ca3.raf							homo day CNO Ca3.raf							homo night saline2 Ca3.raf							homo night CNO Ca3.raf
								Time	W	R	S	C			Time	W	R	S	C			Time	W	R	S	C			Time	W	R	S	C
								10:00:00	3324	20	256	0			10:00:00	3408	0	80	112			22:00:00	2348	352	900	0			22:00:00	3112	0	64	424
								11:00:00	848	164	2588	0			11:00:00	1620	32	1948	0			23:00:00	2108	300	1192	0			23:00:00	3296	0	284	20
								12:00:00	1076	140	2384	0			12:00:00	984	112	2504	0			1900-01-01	2616	64	676	244			1900-01-01	2764	68	740	28
								13:00:00	1024	192	2320	64			13:00:00	1552	168	1880	0			1900-01-01 01:00:00	2340	68	1192	0			1900-01-01 01:00:00	2784	84	732	0
								14:00:00	1208	220	2172	0			14:00:00	1012	192	2396	0			1900-01-01 02:00:00	2148	56	1396	0			1900-01-01 02:00:00	2192	72	1336	0
								15:00:00	600	384	2616	0			15:00:00	1304	136	2160	0			1900-01-01 03:00:00	412	176	3012	0			1900-01-01 03:00:00	860	52	2688	0
					N4				Homo G2 day saline 2 N1.raf							Homo G2 day CNO N1.raf							ox knock out 2 night saline 2 N1.raf							ox knock out 2 night CNO N1.raf
								Time	W	R	S	C			Time	W	R	S	C			Time	W	R	S	C			Time	W	R	S	C
								10:00:00	952	304	2344	0			10:00:00	2972	140	488	0			22:00:00	1796	200	1544	60			22:00:00	3368	0	176	56
								11:00:00	1824	352	1424	0			11:00:00	912	108	2580	0			23:00:00	2348	216	924	112			23:00:00	2716	12	796	76
								12:00:00	1132	232	2236	0			12:00:00	1256	156	2188	0			1900-01-01	2016	108	1256	220			1900-01-01	1480	32	1936	152
								13:00:00	1644	348	1592	16			13:00:00	1936	180	1484	0			1900-01-01 01:00:00	2028	120	1268	184			1900-01-01 01:00:00	3048	0	400	152
								14:00:00	1172	368	2060	0			14:00:00	624	88	2888	0			1900-01-01 02:00:00	1856	196	1504	44			1900-01-01 02:00:00	1992	120	1436	52
								15:00:00	1400	344	1856	0			15:00:00	716	360	2524	0			1900-01-01 03:00:00	1060	248	2292	0			1900-01-01 03:00:00	1400	220	1980	0
					N5				Homo G2 day saline 2 N2.raf							Homo G2 day CNO N2.raf							ox knock out 2 night saline 2 N2.raf							ox knock out 2 night CNO N2.raf
								Time	W	R	S	C			Time	W	R	S	C			Time	W	R	S	C			Time	W	R	S	C
								10:00:00	1392	220	1968	20			10:00:00	2776	44	724	56			22:00:00	2036	96	1280	188			22:00:00	2916	12	404	268
								11:00:00	896	344	2360	0			11:00:00	1340	148	2052	60			23:00:00	2700	0	540	360			23:00:00	2912	0	332	356
								12:00:00	1168	428	1988	16			12:00:00	1304	316	1980	0			1900-01-01	2788	56	540	216			1900-01-01	2844	4	444	308
								13:00:00	1188	104	2136	172			13:00:00	1356	220	1956	68			1900-01-01 01:00:00	2536	92	712	260			1900-01-01 01:00:00	2352	0	1092	156
								14:00:00	392	592	2616	0			14:00:00	1388	384	1828	0			1900-01-01 02:00:00	2112	0	1128	360			1900-01-01 02:00:00	1256	140	2064	140
								15:00:00	2064	192	1176	168			15:00:00	664	468	2424	44			1900-01-01 03:00:00	1048	240	2276	36			1900-01-01 03:00:00	1248	256	2096	0
					N6				Homo G2 day saline 2 N4.raf							Homo G2 day CNO N4.raf							ox knock out 2 night saline 2 N4.raf							ox knock out 2 night CNO N4.raf
								Time	W	R	S	C			Time	W	R	S	C			Time	W	R	S	C			Time	W	R	S	C
								10:00:00	704	476	2420	0			10:00:00	2880	32	688	0			22:00:00	2120	72	1408	0			22:00:00	3180	0	260	160
								11:00:00	2100	104	1380	16			11:00:00	960	164	2476	0			23:00:00	1672	176	1752	0			23:00:00	3188	0	76	336
								12:00:00	632	352	2616	0			12:00:00	816	252	2532	0			1900-01-01	2024	88	1428	60			1900-01-01	2908	0	616	76
								13:00:00	1492	264	1844	0			13:00:00	1276	236	2088	0			1900-01-01 01:00:00	1928	180	1456	36			1900-01-01 01:00:00	2524	0	1004	72
								14:00:00	1004	524	2016	56			14:00:00	472	356	2772	0			1900-01-01 02:00:00	1884	204	1512	0			1900-01-01 02:00:00	2488	88	780	244
								15:00:00	728	248	2624	0			15:00:00	2048	128	1424	0			1900-01-01 03:00:00	1884	268	1448	0			1900-01-01 03:00:00	1276	48	2260	16
																		n
					N7				Homo G3 day saline N1							Homo G3 day CNO N1							Homo G3 night saline N1							Homo G3 night CNO N1
								Time	W	R	S	C			Time	W	R	S	C			Time	W	R	S	C			Time	W	R	S	C
								10:00:00	1140	356	2104	0			10:00:00	3224	184	172	20			22:00:00	3196	0	248	156			22:00:00	2804	192	508	96
								11:00:00	968	460	2172	0			11:00:00	1824	392	1384	0			23:00:00	2928	108	488	76			23:00:00	2932	56	612	0
								12:00:00	1736	328	1536	0			12:00:00	1760	404	1436	0			1900-01-01	1776	164	1632	28			1900-01-01	1412	240	1948	0
								13:00:00	1160	212	2228	0			13:00:00	1904	476	1220	0			1900-01-01 01:00:00	2392	116	1092	0			1900-01-01 01:00:00	2424	144	968	64
								14:00:00	1100	288	2212	0			14:00:00	1908	472	1220	0			1900-01-01 02:00:00	1368	192	1928	112			1900-01-01 02:00:00	1944	144	1512	0
								15:00:00	1676	440	1484	0			15:00:00	1200	572	1828	0			1900-01-01 03:00:00	1424	296	1880	0			1900-01-01 03:00:00	1428	240	1872	60
																		n
					N8				Homo G3 day saline N2							Homo G3 day CNO N2							Homo G3 night saline N2							Homo G3 night CNO N2
								Time	W	R	S	C			Time	W	R	S	C			Time	W	R	S	C			Time	W	R	S	C
								10:00:00	1940	200	1444	16			10:00:00	3276	0	204	120			22:00:00	3172	112	316	0			22:00:00	3584	0	0	16
								11:00:00	1112	252	2236	0			11:00:00	1752	280	1568	0			23:00:00	2484	148	968	0			23:00:00	3588	0	0	12
								12:00:00	1488	160	1952	0			12:00:00	1344	396	1860	0			1900-01-01	3068	48	484	0			1900-01-01	3548	0	12	40
								13:00:00	568	360	2672	0			13:00:00	1368	260	1972	0			1900-01-01 01:00:00	1392	180	2028	0			1900-01-01 01:00:00	1232	164	2204	0
								14:00:00	792	440	2368	0			14:00:00	1452	384	1764	0			1900-01-01 02:00:00	3600	0	0	0			1900-01-01 02:00:00	752	0	2848	0
								15:00:00	684	408	2508	0			15:00:00	2152	244	1204	0			1900-01-01 03:00:00	2500	32	1068	0			1900-01-01 03:00:00	2412	16	1172	0
																		n
								Light														Dark
								Saline							CNO							Saline							CNO
								Total time							Total time							Total time							Total time
	Hetero				N1				hetero day saline2 Ca1							hetero day CNO Ca1							hetero night saline2 Ca1							hetero day CNO Ca1
								Time	W	R	S	C			Time	W	R	S	C			Time	W	R	S	C			Time	W	R	S	C
								10:00:00	1440	280	1880	0			10:00:00	3600	0	0	0			22:00:00	2292	120	1188	0			22:00:00	3600	0	0	0
								11:00:00	892	404	2304	0			11:00:00	1832	0	1768	0			23:00:00	1668	340	1592	0			23:00:00	3600	0	0	0
								12:00:00	772	348	2480	0			12:00:00	1572	0	2028	0			1900-01-01	2300	48	1252	0			1900-01-01	2216	0	1384	0
								13:00:00	2056	272	1272	0			13:00:00	1148	92	2360	0			1900-01-01 01:00:00	2008	208	1384	0			1900-01-01 01:00:00	2508	0	1092	0
								14:00:00	528	676	2396	0			14:00:00	620	444	2536	0			1900-01-01 02:00:00	2276	100	1224	0			1900-01-01 02:00:00	2560	0	1040	0
								15:00:00	636	580	2384	0			15:00:00	1100	436	2064	0			1900-01-01 03:00:00	924	464	2212	0			1900-01-01 03:00:00	2176	28	1396	0
					N2				hetero day saline2 Ca2.raf							hetero day CNO Ca2.raf							hetero night saline2 Ca2.raf							hetero night CNO Ca2.raf
								Time	W	R	S	C			時間	W	R	S	C			Time	W	R	S	C			Time	W	R	S	C
								10:00:00	1828	208	1564	0			10:00:00	3580	0	20	0			22:00:00	2132	132	1336	0			22:00:00	3444	0	156	0
								11:00:00	912	132	2556	0			11:00:00	2188	0	1412	0			23:00:00	1504	64	2032	0			23:00:00	3228	0	372	0
								12:00:00	1364	216	2020	0			12:00:00	1388	32	2180	0			1900-01-01	2880	0	720	0			1900-01-01	2336	0	1264	0
								13:00:00	1388	156	2056	0			13:00:00	952	0	2648	0			1900-01-01 01:00:00	1764	100	1736	0			1900-01-01 01:00:00	2460	0	1140	0
								14:00:00	480	412	2708	0			14:00:00	1684	0	1916	0			1900-01-01 02:00:00	1804	180	1616	0			1900-01-01 02:00:00	1868	0	1732	0
								15:00:00	864	424	2312	0			15:00:00	532	80	2988	0			1900-01-01 03:00:00	260	292	3048	0			1900-01-01 03:00:00	1624	0	1976	0
					N3				hetero day saline2 Ca3.raf							hetero day CNO Ca3.raf							hetero night saline2 Ca3.raf							hetero night CNO Ca3.raf
								時間	W	R	S	C			時間	W	R	S	C			Time	W	R	S	C			Time	W	R	S	C
								10:00:00	2564	0	1036	0			10:00:00	3544	0	56	0			22:00:00	2428	12	1160	0			22:00:00	3600	0	0	0
								11:00:00	820	240	2540	0			11:00:00	2644	0	956	0			23:00:00	2072	216	1312	0			23:00:00	3600	0	0	0
								12:00:00	724	340	2536	0			12:00:00	1444	0	2156	0			1900-01-01	1824	260	1516	0			1900-01-01	3600	0	0	0
								13:00:00	928	464	2208	0			13:00:00	1364	36	2200	0			1900-01-01 01:00:00	2344	252	1004	0			1900-01-01 01:00:00	2508	0	1092	0
								14:00:00	2040	228	1332	0			14:00:00	1116	204	2280	0			1900-01-01 02:00:00	1748	228	1624	0			1900-01-01 02:00:00	2388	0	1212	0
								15:00:00	376	360	2864	0			15:00:00	860	548	2192	0			1900-01-01 03:00:00	1212	184	2204	0			1900-01-01 03:00:00	2096	0	1504	0
					N4				ox hete 2 day saline 1 N1.raf							ox hete day CNO N1.raf							ox hete night saline N1.raf							ox hete night CNO N1.raf
								time	W	R	S	C			time	W	R	S	C			Time	W	R	S	C			Time	W	R	S	C
								10:00:00	1980	232	1388	0			10:00:00	3564	0	36	0			22:00:00	1992	188	1420	0			22:00:00	3600	0	0	0
								11:00:00	1292	460	1848	0			11:00:00	3524	0	76	0			23:00:00	2540	76	984	0			23:00:00	3600	0	0	0
								12:00:00	940	496	2164	0			12:00:00	2356	0	1244	0			1900-01-01	2280	72	1248	0			1900-01-01	3572	0	28	0
								13:00:00	1068	472	2060	0			13:00:00	1360	4	2236	0			1900-01-01 01:00:00	1972	152	1476	0			1900-01-01 01:00:00	1816	0	1784	0
								14:00:00	2752	124	724	0			14:00:00	1440	48	2112	0			1900-01-01 02:00:00	2120	304	1176	0			1900-01-01 02:00:00	1376	32	2192	0
								15:00:00	548	328	2724	0			15:00:00	1036	40	2524	0			1900-01-01 03:00:00	1396	288	1916	0			1900-01-01 03:00:00	1328	0	2272	0
					N5				ox hete 2 day saline 1 N2.raf							ox hete day CNO N2.raf							ox hete night saline N2.raf							ox hete night CNO N2.raf
								time	W	R	S	C			time	W	R	S	C			Time	W	R	S	C			Time	W	R	S	C
								10:00:00	940	376	2284	0			10:00:00	3600	0	0	0			22:00:00	1832	300	1468	0			22:00:00	3084	0	516	0
								11:00:00	2088	264	1248	0			11:00:00	2436	16	1148	0			23:00:00	1768	324	1508	0			23:00:00	2952	0	648	0
								12:00:00	1896	380	1324	0			12:00:00	1144	20	2436	0			1900-01-01	2328	184	1088	0			1900-01-01	1612	24	1964	0
								13:00:00	884	292	2424	0			13:00:00	936	248	2416	0			1900-01-01 01:00:00	1952	108	1540	0			1900-01-01 01:00:00	2548	0	1052	0
								14:00:00	600	388	2612	0			14:00:00	1824	120	1656	0			1900-01-01 02:00:00	1912	260	1428	0			1900-01-01 02:00:00	1248	16	2336	0
								15:00:00	1168	584	1848	0			15:00:00	1488	200	1912	0			1900-01-01 03:00:00	2492	48	1060	0			1900-01-01 03:00:00	1432	36	2132	0
					N6			解析ファイル名	G3 ox-flp hete day saline N1.raf						ファイル名	OX hete day CNO.0001.kcd						解析ファイル名	G3 ox-flp hete night saline N1.raf						解析ファイル名	G3 ox-flp hete night CNO N1.raf
								時間	W	R	S	C			時間	W	R	S	C			時間	W	R	S	C			時間	W	R	S	C
								2018-06-03 10:00:00	2372	112	1116	0			2018-06-04 10:00:00	2572	0	1028	0			2018-06-05 22:00:00	2468	0	1132	0			2018-06-04 22:00:00	3572	0	28	0
								2018-06-03 11:00:00	1036	244	2320	0			2018-06-04 11:00:00	1452	16	2132	0			2018-06-05 23:00:00	2820	0	780	0			2018-06-04 23:00:00	2608	0	992	0
								2018-06-03 12:00:00	984	228	2388	0			2018-06-04 12:00:00	312	228	3060	0			2018-06-06	2116	72	1412	0			2018-06-05	1380	88	2132	0
								2018-06-03 13:00:00	1868	300	1432	0			2018-06-04 13:00:00	1664	20	1916	0			2018-06-06 01:00:00	1436	200	1964	0			2018-06-05 01:00:00	1800	248	1552	0
								2018-06-03 14:00:00	384	328	2888	0			2018-06-04 14:00:00	576	72	2952	0			2018-06-06 02:00:00	1936	156	1508	0			2018-06-05 02:00:00	1784	124	1692	0
								2018-06-03 15:00:00	1572	156	1872	0			2018-06-04 15:00:00	1132	124	2344	0			2018-06-06 03:00:00	1212	352	2036	0			2018-06-05 03:00:00	1616	120	1864	0
					N7			解析ファイル名	G3 ox-flp hete day saline N2.raf						ファイル名	OX hete day CNO.0001.kcd						解析ファイル名	G3 ox-flp hete night saline N2.raf						解析ファイル名	G3 ox-flp hete night CNO N2.raf
								時間	W	R	S	C			時間	W	R	S	C			時間	W	R	S	C			時間	W	R	S	C
								2018-06-03 10:00:00	1876	0	1724	0			2018-06-04 10:00:00	3600	0	0	0			2018-06-05 22:00:00	3184	0	416	0			2018-06-04 22:00:00	3600	0	0	0
								2018-06-03 11:00:00	2996	136	468	0			2018-06-04 11:00:00	1804	0	1796	0			2018-06-05 23:00:00	2236	284	1080	0			2018-06-04 23:00:00	2744	0	856	0
								2018-06-03 12:00:00	212	376	3012	0			2018-06-04 12:00:00	1152	0	2448	0			2018-06-06	2284	36	1280	0			2018-06-05	2448	0	1152	0
								2018-06-03 13:00:00	272	224	3104	0			2018-06-04 13:00:00	1124	0	2476	0			2018-06-06 01:00:00	2524	236	840	0			2018-06-05 01:00:00	3060	0	540	0
								2018-06-03 14:00:00	2136	116	1348	0			2018-06-04 14:00:00	492	0	3108	0			2018-06-06 02:00:00	2044	200	1356	0			2018-06-05 02:00:00	2628	0	972	0
								2018-06-03 15:00:00	296	344	2960	0			2018-06-04 15:00:00	940	0	2660	0			2018-06-06 03:00:00	2308	100	1192	0			2018-06-05 03:00:00	1124	312	2164	0
					N8			解析ファイル名	G3 ox-flp hete day saline N3.raf						解析ファイル名	G3 ox-flp hete day CNO N3.raf						解析ファイル名	G3 ox-flp hete night saline N3.raf						解析ファイル名	G3 ox-flp hete night CNO N3.raf
								時間	W	R	S	C			時間	W	R	S	C			時間	W	R	S	C			時間	W	R	S	C
								2018-06-03 10:00:00	1480	60	2060	0			2018-06-04 10:00:00	3600	0	0	0			2018-06-05 22:00:00	1968	292	1340	0			2018-06-04 22:00:00	3600	0	0	0
								2018-06-03 11:00:00	748	340	2512	0			2018-06-04 11:00:00	2256	0	1344	0			2018-06-05 23:00:00	1688	228	1684	0			2018-06-04 23:00:00	3404	0	196	0
								2018-06-03 12:00:00	692	332	2576	0			2018-06-04 12:00:00	1184	0	2416	0			2018-06-06	1476	540	1584	0			2018-06-05	3452	0	148	0
								2018-06-03 13:00:00	1616	176	1808	0			2018-06-04 13:00:00	1728	76	1796	0			2018-06-06 01:00:00	2204	244	1152	0			2018-06-05 01:00:00	1728	0	1872	0
								2018-06-03 14:00:00	468	436	2696	0			2018-06-04 14:00:00	1056	312	2232	0			2018-06-06 02:00:00	1416	512	1672	0			2018-06-05 02:00:00	2172	76	1352	0
								2018-06-03 15:00:00	1120	364	2116	0			2018-06-04 15:00:00	572	456	2572	0			2018-06-06 03:00:00	1236	524	1840	0			2018-06-05 03:00:00	1352	76	2172	0
					N9			解析ファイル名	G3 ox-flp hete day saline N4.raf						解析ファイル名	G3 ox-flp hete day CNO N4.raf						解析ファイル名	G3 ox-flp hete night saline N4.raf						解析ファイル名	G3 ox-flp hete night CNO N4.raf
								時間	W	R	S	C			時間	W	R	S	C			時間	W	R	S	C			時間	W	R	S	C
								2018-06-03 10:00:00	1988	88	1524	0			2018-06-04 10:00:00	3368	20	212	0			2018-06-05 22:00:00	2864	124	612	0			2018-06-04 22:00:00	1964	0	1636	0
								2018-06-03 11:00:00	1080	552	1968	0			2018-06-04 11:00:00	1600	0	2000	0			2018-06-05 23:00:00	2140	100	1360	0			2018-06-04 23:00:00	2096	0	1504	0
								2018-06-03 12:00:00	1552	392	1656	0			2018-06-04 12:00:00	2100	0	1500	0			2018-06-06	2864	120	616	0			2018-06-05	2492	0	1108	0
								2018-06-03 13:00:00	1772	224	1604	0			2018-06-04 13:00:00	1228	0	2372	0			2018-06-06 01:00:00	2148	128	1324	0			2018-06-05 01:00:00	1664	232	1704	0
								2018-06-03 14:00:00	1416	308	1876	0			2018-06-04 14:00:00	688	0	2912	0			2018-06-06 02:00:00	1948	236	1416	0			2018-06-05 02:00:00	1928	164	1508	0
								2018-06-03 15:00:00	800	456	2344	0			2018-06-04 15:00:00	1172	112	2316	0			2018-06-06 03:00:00	2316	248	1036	0			2018-06-05 03:00:00	1136	392	2072	0
					Light																		Dark
							AVE	SEM	AVE	SEM	AVE	SEM	AVE	SEM
				W		W	hetero Saline	hetero Saline	hetero CNO	hetero CNO	homo Saline	homo Saline	homo CNO	homo CNO								W		W	hetero Saline		hetero CNO		homo Saline		homo CNO
						10:00:00	30.4963	2.74199	57.4593	1.86989	29.8333	5.30679	48.4833	2.34405										10:00:00	39.1852	2.46351	55.6741	3.01843	40.2417	3.01565	52.525	1.46208
						11:00:00	21.9704	4.15027	36.5481	3.52481	19.175	3.17982	23.1667	2.05631										11:00:00	34.1407	2.43017	51.5407	2.95086	38.575	2.78234	50.775	1.75824
						12:00:00	16.9185	2.83673	23.4296	3.28245	19.4	1.93502	19.725	1.7523										12:00:00	37.6889	2.47042	42.7926	4.55491	36.675	3.34411	43.6917	4.50227
						13:00:00	21.9481	3.19386	21.3037	1.56146	19.2833	1.89677	22.4417	2.79097										13:00:00	33.9852	1.77822	37.2074	2.72597	36.0583	2.18365	42.625	3.58832
						14:00:00	20.0074	5.03411	17.5852	2.78421	15.4833	1.95317	17.4	3.0551										14:00:00	31.8593	1.3603	33.2444	2.71598	37.0333	4.68539	34.375	4.65492
						15:00:00	13.6667	2.28935	16.3556	1.66518	21.9167	3.71504	21.5667	3.32819										15:00:00	24.7333	4.12771	25.7111	2.11058	21.8917	3.73376	27.7	3.85027
				R		R	hetero Saline	hetero Saline	hetero CNO	hetero CNO	homo Saline	homo Saline	homo CNO	homo CNO								R		R	hetero Saline		hetero CNO		homo Saline		homo CNO
						10:00:00	2.51111	0.725548	0.037037	0.037037	3.51667	0.959973	0.883333	0.41207										10:00:00	2.16296	0.640612	0	0	2.325	0.736297	0.508333	0.388104
						11:00:00	5.13333	0.795667	0.0592593	0.0391963	5.05833	0.710291	3.18333	0.643619										11:00:00	3.02222	0.691125	0	0	3.1	0.711248	0.883333	0.730378
						12:00:00	5.75556	0.471928	0.518519	0.415261	5.01667	0.728964	4.85833	0.702991										12:00:00	2.46667	0.93022	0.207407	0.163467	1.78333	0.443605	1.10833	0.477417
						13:00:00	4.77778	0.631577	0.881481	0.449111	4.6	0.60264	4.84167	0.737105										13:00:00	3.01481	0.332551	0.888889	0.588365	2.35833	0.600521	0.816667	0.419514
						14:00:00	5.58519	0.962108	2.22222	0.873972	6.9	0.70946	5.6	0.808389										14:00:00	4.02963	0.65283	0.762963	0.342848	2.05	0.669251	1.175	0.372025
						15:00:00	6.65926	0.736814	3.6963	1.13105	5.28333	0.528512	5.65	0.946988										15:00:00	4.62963	0.867813	1.78519	0.809876	3.54167	0.572579	1.90833	0.61437
				S		S	hetero Saline	hetero Saline	hetero CNO	hetero CNO	homo Saline	homo Saline	homo CNO	homo CNO								S		S	hetero Saline		hetero CNO		homo Saline		homo CNO
						10:00:00	26.9926	2.30251	2.5037	1.86697	26.5167	4.43551	9.99167	2.66498										10:00:00	18.6519	2.02816	4.32593	3.01843	16.15	2.85976	4.075	0.989904
						11:00:00	32.8963	3.92255	23.3926	3.5163	35.7333	2.95447	33.375	2.47312										11:00:00	22.837	2.14252	8.45926	2.95086	16.6167	2.77962	6.04167	1.58164
						12:00:00	37.3259	2.85334	36.0519	2.99631	35.55	1.91692	35.2917	2.13642										12:00:00	19.8444	1.84976	17	4.44866	19.6	3.28672	13.4833	4.30367
						13:00:00	33.2741	3.1024	37.8148	1.4974	35.5833	1.89153	32.575	2.68502										13:00:00	23	1.95505	21.9037	2.43557	20	2.46203	15.0917	3.51821
						14:00:00	34.4074	4.29573	40.1926	2.77692	37.5	1.63615	37	3.39764										14:00:00	24.1111	0.976198	25.9926	2.65842	19.675	4.00019	22.8	4.8922
						15:00:00	39.6741	2.24443	39.9481	1.82438	32.325	3.80026	32.6917	2.77683										15:00:00	30.637	3.6478	32.5037	1.7131	34.2917	3.49852	29.45	3.9193
				C		C	hetero Saline	hetero Saline	hetero CNO	hetero CNO	homo Saline	homo Saline	homo CNO	homo CNO								C		C	hetero Saline		hetero CNO		homo Saline		homo CNO
						10:00:00	0	0	0	0	0.133333	0.0678467	0.641667	0.303926										10:00:00	0	0	0	0	1.28333	0.446103	2.89167	0.775717
						11:00:00	0	0	0	0	0.0333333	0.0333333	0.275	0.181019										11:00:00	0	0	0	0	1.70833	0.826922	2.3	0.960572
						12:00:00	0	0	0	0	0.0333333	0.0333333	0.125	0.125										12:00:00	0	0	0	0	1.94167	0.578097	1.71667	0.602343
						13:00:00	0	0	0	0	0.533333	0.35746	0.141667	0.141667										13:00:00	0	0	0	0	1.58333	0.594786	1.46667	0.379013
						14:00:00	0	0	0	0	0.116667	0.116667	0	0										14:00:00	0	0	0	0	1.24167	0.725383	1.65	0.581425
						15:00:00	0	0	0	0	0.475	0.354436	0.0916667	0.0916667										15:00:00	0	0	0	0	0.275	0.203321	0.941667	0.49368
																			ＳＥＭ ＷＲＯＮＧ
Light
Fig 7 A
Dark
Fig 7 D

## Sheet: TIme 2
			Min
			Light			W					R					S					C
						homo		hetero			homo		hetero			homo		hetero			homo		hetero
						saline	CNO	saline	CNO		saline	CNO	saline	CNO		saline	CNO	saline	CNO		saline	CNO	saline	CNO
					AVE	49.0083	71.65	52.4667	94.0074	AVE	8.575	4.06667	7.64444	0.0962963	AVE	62.25	43.3667	59.8889	25.8963	AVE	0.166667	0.916667	0	0
					SEM	3.86366	3.67021	4.30796	4.72176	SEM	1.10976	0.900529	1.16365	0.0485736	SEM	2.94346	4.15971	3.78561	4.69498	SEM	0.0666667	0.328718	0	0
			Dark			W					R					S					C
						homo		hetero			homo		hetero			homo		hetero			homo		hetero
						saline	CNO	saline	CNO		saline	CNO	saline	CNO		saline	CNO	saline	CNO		saline	CNO	saline	CNO
					AVE	78.8167	103.3	73.3259	107.215	AVE	5.425	1.39167	5.18519	0	AVE	32.7667	10.1167	41.4889	12.7852	AVE	2.99167	5.19167	0	0
					SEM	4.94019	2.70488	4.02155	5.55857	SEM	1.35675	0.856204	1.05992	0	SEM	4.78914	2.16306	3.38758	5.55857	SEM	1.21619	1.38995	0	0
Light
Fig 7 B
Dark
Fig 7 E

## Sheet: Bouts raw
								Light														Dark
								Saline							CNO							Saline							CNO
								Bouts							Bouts							Bouts							Bouts
	HOMO				N1
								time	W	R	S	C			time	W	R	S	C			Time	W	R	S	C			Time	W	R	S	C
								10:00-12:00	36	13	35	1			10:00-12:00	50	9	49	1			22:00-00:00	47	5	42	4			22:00-00:00	41	1	30	10
					N2
								time	W	R	S	C			time	W	R	S	C			Time	W	R	S	C			Time	W	R	S	C
								10:00-12:00	25	11	24	0			10:00-12:00	30	9	30	0			22:00-00:00	32	8	33	1			22:00-00:00	35	3	31	4
					N3
								time	W	R	S	C			time	W	R	S	C			Time	W	R	S	C			Time	W	R	S	C
								10:00-12:00	20	7	19	0			10:00-12:00	19	2	19	2			22:00-00:00	31	7	30	0			22:00-00:00	25	0	15	9
					N4
								time	W	R	S	C			time	W	R	S	C			Time	W	R	S	C			Time	W	R	S	C
								1900-01-02	21	7	22	0			1900-01-02	19	3	19	0			22:00-00:00	31	5	27	3			22:00-00:00	23	1	21	2
					N5
								time	W	R	S	C			time	W	R	S	C			Time	W	R	S	C			Time	W	R	S	C
								10:00-12:00	43	13	44	1			10:00-12:00	38	7	34	2			22:00-00:00	36	4	29	6			22:00-00:00	44	1	36	7
					N6
								time	W	R	S	C			time	W	R	S	C			Time	W	R	S	C			Time	W	R	S	C
								10:00-12:00	37	7	37	1			10:00-12:00	49	8	49	0			22:00-00:00	42	6	42	0			22:00-00:00	19	0	14	5
					N7
								time	W	R	S	C			time	W	R	S	C			Time	W	R	S	C			Time	W	R	S	C
								10:00-12:00	57	24	57	0			10:00-12:00	12	6	11	1			22:00-00:00	23	2	21	3			22:00-00:00	32	3	27	3
					N8
								time	W	R	S	C			time	W	R	S	C			Time	W	R	S	C			Time	W	R	S	C
								10:00-12:00	71	6	70	1			10:00-12:00	28	3	24	4			22:00-00:00	36	6	37	0			22:00-00:00	3	0	0	2
								Light														Dark
								Saline							CNO							Saline							CNO
								Bouts							Bouts							Bouts							Bouts
	Hetero				N1
								time	W	R	S	C			time	W	R	S	C			Time	W	R	S	C			Time	W	R	S	C
								10:00-12:00	42	11	43	0			10:00-12:00	24	0	23	0			22:00-00:00	52	7	51	0			22:00-00:00	1	0	0	0
					N2
								time	W	R	S	C			time	W	R	S	C			Time	W	R	S	C			Time	W	R	S	C
								10:00-12:00	36	2	36	0			10:00-12:00	11	0	10	0			22:00-00:00	25	3	24	0			22:00-00:00	8	0	8	0
					N3
								time	W	R	S	C			time	W	R	S	C			Time	W	R	S	C			Time	W	R	S	C
								10:00-12:00	22	5	22	0			10:00-12:00	7	0	8	0			22:00-00:00	20	4	19	0			22:00-00:00	1	0	0	0
					N4
								time	W	R	S	C			time	W	R	S	C			Time	W	R	S	C			Time	W	R	S	C
								1900-01-02	55	9	54	0			1900-01-02	4	0	3	0			22:00-00:00	46	5	45	0			22:00-00:00	1	0	0	0
					N5
								time	W	R	S	C			time	W	R	S	C			Time	W	R	S	C			Time	W	R	S	C
								10:00-12:00	28	15	28	0			10:00-12:00	9	1	9	0			22:00-00:00	27	8	27	0			22:00-00:00	26	0	25	0
					N6
								time	W	R	S	C			time	W	R	S	C			Time	W	R	S	C			Time	W	R	S	C
								10:00-12:00	29	13	32	0			10:00-12:00	23	1	23	0			22:00-00:00	24	0	23	0			22:00-00:00	18	0	17	0
					N7
								time	W	R	S	C			time	W	R	S	C			Time	W	R	S	C			Time	W	R	S	C
								10:00-12:00	13	2	13	0			10:00-12:00	16	0	16	0			22:00-00:00	19	3	18	0			22:00-00:00	9	0	8	0
					N8
								time	W	R	S	C			time	W	R	S	C			Time	W	R	S	C			Time	W	R	S	C
								10:00-12:00	45	8	44	0			10:00-12:00	19	0	18	0			22:00-00:00	39	7	38	0			22:00-00:00	6	0	5	0
					N9
								time	W	R	S	C			time	W	R	S	C			Time	W	R	S	C			Time	W	R	S	C
								10:00-12:00	43	11	43	0			10:00-12:00	24	1	24	0			22:00-00:00	26	4	25	0			22:00-00:00	26	0	25	0

## Sheet: Duration raw
								Light														Dark
								Saline							CNO							Saline							CNO
								Duration							Duration							Duration							Duration
	HOMO				N1
								time	W	R	S	C			time	W	R	S	C			Time	W	R	S	C			Time	W	R	S	C
								10:00-12:00	78	29	112	28			10:00-12:00	76	24	63	72			22:00-00:00	82	31	65	102			22:00-00:00	147	20	19	53
					N2
								time	W	R	S	C			time	W	R	S	C			Time	W	R	S	C			Time	W	R	S	C
								10:00-12:00	139	43	134	non			10:00-12:00	121	22	111	non			22:00-00:00	157	83	42	76			22:00-00:00	169	125	24	34
					N3
								time	W	R	S	C			time	W	R	S	C			Time	W	R	S	C			Time	W	R	S	C
								10:00-12:00	208	26	149	non			10:00-12:00	264	16	106	56			22:00-00:00	143	93	69	non			22:00-00:00	256	non	23	49
					N4
								time	W	R	S	C			time	W	R	S	C			Time	W	R	S	C			Time	W	R	S	C
								1900-01-02	132	93	171	non			1900-01-02	204	82	161	non			22:00-00:00	133	83	91	57			22:00-00:00	264	12	46	66
					N5
								time	W	R	S	C			time	W	R	S	C			Time	W	R	S	C			Time	W	R	S	C
								10:00-12:00	53	43	98	20			10:00-12:00	108	27	81	58			22:00-00:00	131	24	62	91			22:00-00:00	132	12	20	89
					N6
								time	W	R	S	C			time	W	R	S	C			Time	W	R	S	C			Time	W	R	S	C
								10:00-12:00	75	82	102	16			10:00-12:00	78	24	64	non			22:00-00:00	90	41	75	non			22:00-00:00	335	non	24	99
					N7
								time	W	R	S	C			time	W	R	S	C			Time	W	R	S	C			Time	W	R	S	C
								10:00-12:00	36	34	75	non			10:00-12:00	420	96	141	20			22:00-00:00	266	54	35	77			22:00-00:00	179	82	41	32
					N8
								time	W	R	S	C			time	W	R	S	C			Time	W	R	S	C			Time	W	R	S	C
								10:00-12:00	42	75	52	16			10:00-12:00	179	93	73	30			22:00-00:00	157	43	34	non			22:00-00:00	2390	non	non	14
																n
								Light														Dark
								Saline							CNO							Saline							CNO
								Duration							Duration							Duration							Duration
	Hetero				N1
								time	W	R	S	C			time	W	R	S	C			Time	W	R	S	C			Time	W	R	S	C
								10:00-12:00	55	62	97	non			10:00-12:00	226	non	76	non			22:00-00:00	76	65	54	non			22:00-00:00	7200	non	non	non
					N2
								time	W	R	S	C			time	W	R	S	C			Time	W	R	S	C			Time	W	R	S	C
								10:00-12:00	76	170	114	non			10:00-12:00	524	non	143	non			22:00-00:00	145	65	140	non			22:00-00:00	834	non	66	non
					N3
								time	W	R	S	C			time	W	R	S	C			Time	W	R	S	C			Time	W	R	S	C
								10:00-12:00	153	48	162	non			10:00-12:00	884	non	126	non			22:00-00:00	225	57	130	non			22:00-00:00	7200	non	non	non
					N4
								time	W	R	S	C			time	W	R	S	C			Time	W	R	S	C			Time	W	R	S	C
								1900-01-02	59	76	59	non			1900-01-02	1772	non	37	non			22:00-00:00	98	52	53	non			22:00-00:00	7200	non	non	non
					N5
								time	W	R	S	C			time	W	R	S	C			Time	W	R	S	C			Time	W	R	S	C
								10:00-12:00	108	42	126	non			10:00-12:00	670	16	127	non			22:00-00:00	133	78	110	non			22:00-00:00	232	non	46	non
					N6
								time	W	R	S	C			time	W	R	S	C			Time	W	R	S	C			Time	W	R	S	C
								10:00-12:00	117	27	107	non			10:00-12:00	174	16	137	non			22:00-00:00	220	non	83	non			22:00-00:00	343	non	60	non
					N7
								time	W	R	S	C			time	W	R	S	C			Time	W	R	S	C			Time	W	R	S	C
								10:00-12:00	374	68	168	non			10:00-12:00	337	non	112	non			22:00-00:00	285	94	83	non			22:00-00:00	704	non	107	non
					N8
								time	W	R	S	C			time	W	R	S	C			Time	W	R	S	C			Time	W	R	S	C
								10:00-12:00	49	50	103	non			10:00-12:00	308	non	74	non			22:00-00:00	93	74	79	non			22:00-00:00	1167	non	39	non
					N9
								time	W	R	S	C			time	W	R	S	C			Time	W	R	S	C			Time	W	R	S	C
								10:00-12:00	71	58	81	non			10:00-12:00	207	20	92	non			22:00-00:00	192	56	78	non			22:00-00:00	156	non	125	non
