# Supplementary material for: Dissociating orexin-dependent and -independent functions of orexin neurons using novel Orexin-Flp knock-in mice
Source: eLife. 2019 Jun 4;8:e44927. doi: 10.7554/eLife.44927 (PMC6548533; doi:10.7554/eLife.44927)
Supplement: Figure 8—source data 1. [file elife-44927-fig8-data1.xlsx]

## Sheet: FFT ana
					Light
					Saline
HOMO
					N1											N2											N3											N4											N5
					Stage	W	W									Stage	W	W									Stage	W	W									Stage	W	W									Stage
					Hz	mV^2	mV^2									Hz	mV^2	mV^2									Hz	mV^2	mV^2									Hz	mV^2	mV^2									Hz
					0	0.00409	0.004965									0	0.006077	0.00607									0	0.001554	0.001969									0	6.88442	5.40416									0
					1	0.018904	0.024476									1	0.03231	0.028033									1	0.007656	0.009757									1	34.302	27.7252									1
					2	0.026935	0.043264									2	0.045006	0.036652									2	0.010564	0.014497									2	54.9371	41.0769									2
					3	0.03165	0.05644									3	0.048089	0.040285									3	0.011073	0.016096									3	63.7222	51.274									3
					4	0.030279	0.044453									4	0.041254	0.049615									4	0.011056	0.013228									4	65.4861	51.4276									4
					5	0.030435	0.040018									5	0.034257	0.050652									5	0.011213	0.011613									5	63.2776	43.6294									5
					6	0.038122	0.045349									6	0.034824	0.041161									6	0.010889	0.01142									6	52.0928	40.3211									6
					7	0.046911	0.045339									7	0.044189	0.043622									7	0.011563	0.012992									7	81.1564	86.4966									7
					8	0.050185	0.032164									8	0.058475	0.044177									8	0.013796	0.013778									8	215.412	227.401									8
					9	0.038343	0.021113									9	0.051377	0.028342									9	0.011762	0.008994									9	72.0838	68.3999									9
					10	0.023692	0.018612									10	0.028183	0.016158									10	0.0083	0.00556									10	9.30469	7.84674									10
					11	0.015507	0.016394									11	0.019867	0.012433									11	0.005639	0.004244									11	4.17587	3.28135									11
					12	0.01052	0.013566									12	0.014417	0.01045									12	0.004041	0.003721									12	1.21463	1.16434									12
					13	0.009016	0.010471									13	0.011237	0.008971									13	0.003361	0.003055									13	0.283475	0.248407									13
					14	0.007907	0.006652									14	0.009568	0.007656									14	0.002542	0.002468									14	0.056898	0.049636									14
					15	0.006105	0.005636									15	0.007641	0.006728									15	0.00195	0.001933									15	0.245872	0.24128									15
					16	0.005011	0.005401									16	0.00612	0.004833									16	0.001763	0.001807									16	0.734839	0.655121									16
					17	0.003667	0.003444									17	0.00425	0.003379									17	0.001301	0.001135									17	0.342172	0.274423									17
					18	0.00256	0.002141									18	0.002545	0.002322									18	0.00083	0.000714									18	0.07749	0.073868									18
					19	0.001569	0.001224									19	0.001526	0.001599									19	0.000518	0.000498									19	0.021368	0.021369									19
					20	0.00086	0.000757									20	0.000896	0.000787									20	0.000273	0.000323									20	0.009018	0.008738									20
						10:00:00	11:00:00										10:00:00	11:00:00										10:00:00	11:00:00										10:00:00	11:00:00
					Stage	R	R									Stage	R	R									Stage	R	R									Stage	R	R									Stage
					Hz	mV^2	mV^2									Hz	mV^2	mV^2									Hz	mV^2	mV^2									Hz	mV^2	mV^2									Hz
					0	0.007837	0.002984									0	0.002438	0.00369									0	0.002125	0.001265									0	5.41567	4.86849									0
					1	0.023672	0.013018									1	0.018039	0.020616									1	0.006643	0.008621									1	21.1764	16.6882									1
					2	0.058372	0.025971									2	0.064227	0.035043									2	0.030847	0.016819									2	34.3062	34.5186									2
					3	0.079366	0.034891									3	0.081302	0.035934									3	0.065587	0.02153									3	50.077	51.3416									3
					4	0.068496	0.027403									4	0.0703	0.028701									4	0.042373	0.024128									4	64.7173	57.7404									4
					5	0.049725	0.030945									5	0.048326	0.02557									5	0.026421	0.024404									5	67.3651	51.289									5
					6	0.104731	0.058428									6	0.065637	0.050363									6	0.048959	0.024826									6	57.0572	42.4663									6
					7	0.219806	0.119075									7	0.076963	0.082423									7	0.079461	0.035937									7	107.8	96.6137									7
					8	0.163964	0.118916									8	0.074283	0.077119									8	0.051546	0.030911									8	259.079	218.263									8
					9	0.061282	0.076011									9	0.061624	0.051838									9	0.041563	0.020233									9	78.3747	67.7993									9
					10	0.019242	0.033602									10	0.030048	0.033685									10	0.013128	0.009782									10	11.1626	10.6429									10
					11	0.011623	0.016304									11	0.020683	0.019838									11	0.006496	0.00722									11	5.02198	3.72093									11
					12	0.016055	0.012866									12	0.021934	0.014315									12	0.007942	0.006518									12	1.69391	1.59005									12
					13	0.014614	0.01246									13	0.014877	0.010467									13	0.011798	0.006585									13	0.360986	0.371492									13
					14	0.013917	0.011056									14	0.015363	0.008981									14	0.010046	0.008157									14	0.052696	0.051565									14
					15	0.032195	0.008392									15	0.019371	0.007746									15	0.007438	0.004646									15	0.262328	0.242859									15
					16	0.019583	0.006987									16	0.011904	0.005335									16	0.00549	0.003554									16	0.698329	0.65607									16
					17	0.004756	0.005102									17	0.00793	0.003921									17	0.003369	0.002002									17	0.314789	0.287471									17
					18	0.004801	0.003346									18	0.004427	0.002278									18	0.001984	0.001149									18	0.084373	0.101071									18
					19	0.001881	0.00203									19	0.003017	0.001312									19	0.000739	0.000902									19	0.019621	0.028109									19
					20	0.001476	0.000937									20	0.001867	0.000758									20	0.000185	0.00045									20	0.009665	0.010411									20
						10:00:00	11:00:00										10:00:00	11:00:00										10:00:00	11:00:00										10:00:00	11:00:00
					Stage	S	S									Stage	S	S									Stage	S	S									Stage	S	S									Stage
					Hz	mV^2	mV^2									Hz	mV^2	mV^2									Hz	mV^2	mV^2									Hz	mV^2	mV^2									Hz
					0	0.016891	0.022299									0	0.018595	0.014112									0	0.00406	0.007593									0	9.54774	9.55183									0
					1	0.085518	0.111055									1	0.088138	0.072912									1	0.026741	0.037465									1	50.4656	47.745									1
					2	0.149419	0.158683									2	0.131735	0.107087									2	0.068408	0.062479									2	109.129	96.3433									2
					3	0.16768	0.14465									3	0.120189	0.103219									3	0.091643	0.070234									3	158.673	138.359									3
					4	0.120871	0.106168									4	0.0957	0.074453									4	0.06368	0.049943									4	155.006	134.251									4
					5	0.082395	0.079542									5	0.069155	0.060745									5	0.035578	0.033551									5	115.142	119.428									5
					6	0.076348	0.075302									6	0.057016	0.053208									6	0.026599	0.028946									6	92.1546	93.8363									6
					7	0.074489	0.078353									7	0.058759	0.050175									7	0.026805	0.026978									7	130.091	122.992									7
					8	0.063489	0.072329									8	0.058102	0.046179									8	0.027353	0.024703									8	266.462	245.346									8
					9	0.0548	0.060014									9	0.049502	0.041227									9	0.020322	0.02015									9	88.2423	81.479									9
					10	0.044794	0.050218									10	0.040269	0.035639									10	0.021011	0.016204									10	15.8033	16.9676									10
					11	0.040251	0.039166									11	0.031359	0.029105									11	0.016801	0.013761									11	7.28856	7.35894									11
					12	0.033221	0.030581									12	0.023567	0.021514									12	0.016021	0.011276									12	2.40581	2.39827									12
					13	0.0257	0.025625									13	0.019496	0.01781									13	0.013265	0.008621									13	0.562612	0.559839									13
					14	0.021523	0.019921									14	0.015132	0.01442									14	0.008018	0.007044									14	0.095301	0.091556									14
					15	0.016724	0.014054									15	0.011297	0.012211									15	0.006902	0.005476									15	0.326075	0.299528									15
					16	0.012152	0.010616									16	0.009545	0.009287									16	0.007053	0.004237									16	0.772235	0.679481									16
					17	0.007955	0.006702									17	0.006339	0.005543									17	0.003423	0.002677									17	0.375706	0.350365									17
					18	0.004877	0.004256									18	0.003949	0.003534									18	0.001593	0.001672									18	0.119759	0.127447									18
					19	0.002941	0.002454									19	0.002204	0.00209									19	0.001148	0.000899								n	19	0.031538	0.032722									19
					20	0.00151	0.00132									20	0.00119	0.00112									20	0.000639	0.000477									20	0.011766	0.011994									20
						10:00:00	11:00:00										10:00:00	11:00:00										10:00:00	11:00:00										10:00:00	11:00:00
					Stage	C	C									Stage	C	C									Stage	C	C									Stage	C	C									Stage
					Hz	mV^2	mV^2									Hz	mV^2	mV^2									Hz	mV^2	mV^2									Hz	mV^2	mV^2									Hz
					0	0.003406	Non									0	Non	Non									0	Non	Non									0	Non	Non									0
					1	0.011535	Non									1	Non	Non									1	Non	Non									1	Non	Non									1
					2	0.053478	Non									2	Non	Non									2	Non	Non									2	Non	Non									2
					3	0.049815	Non									3	Non	Non									3	Non	Non									3	Non	Non									3
					4	0.064208	Non									4	Non	Non									4	Non	Non									4	Non	Non									4
					5	0.100513	Non									5	Non	Non									5	Non	Non									5	Non	Non									5
					6	0.093054	Non									6	Non	Non									6	Non	Non									6	Non	Non									6
					7	0.129378	Non									7	Non	Non									7	Non	Non									7	Non	Non									7
					8	0.110695	Non									8	Non	Non									8	Non	Non									8	Non	Non									8
					9	0.069796	Non									9	Non	Non									9	Non	Non									9	Non	Non									9
					10	0.020404	Non									10	Non	Non									10	Non	Non									10	Non	Non									10
					11	0.025342	Non									11	Non	Non									11	Non	Non									11	Non	Non									11
					12	0.035507	Non									12	Non	Non									12	Non	Non									12	Non	Non									12
					13	0.018651	Non									13	Non	Non									13	Non	Non									13	Non	Non									13
					14	0.013444	Non									14	Non	Non									14	Non	Non									14	Non	Non									14
					15	0.017306	Non									15	Non	Non									15	Non	Non									15	Non	Non									15
					16	0.018237	Non									16	Non	Non									16	Non	Non									16	Non	Non									16
					17	0.010555	Non									17	Non	Non									17	Non	Non									17	Non	Non									17
					18	0.004611	Non									18	Non	Non									18	Non	Non									18	Non	Non									18
					19	0.002296	Non									19	Non	Non									19	Non	Non									19	Non	Non									19
					20	0.001578	Non									20	Non	Non									20	Non	Non									20	Non	Non									20
						10:00:00	11:00:00										10:00:00	11:00:00										10:00:00	11:00:00										10:00:00	11:00:00
					Light
					CNO
					N1											N2											N3											N4											N5
					Stage	W	W									Stage	W	W									Stage	W	W									Stage	W	W									Stage
					Hz	mV^2	mV^2									Hz	mV^2	mV^2									Hz	mV^2	mV^2									Hz	mV^2	mV^2									Hz
					0	0.004914	0.004485									0	0.00759	0.005902									0	0.001534	0.001601									0	0.001195	0.001075									0
					1	0.025531	0.0209									1	0.03454	0.028992									1	0.007116	0.007569									1	0.006036	0.0054									1
					2	0.035012	0.033016									2	0.041784	0.04164									2	0.00883	0.011518									2	0.007515	0.008362									2
					3	0.036678	0.038057									3	0.04086	0.051066									3	0.010088	0.014402									3	0.006853	0.008723									3
					4	0.034235	0.039123									4	0.038849	0.044758									4	0.010093	0.014565									4	0.006735	0.006935									4
					5	0.034648	0.03346									5	0.034201	0.037331									5	0.01001	0.013638									5	0.005832	0.005963									5
					6	0.041293	0.040537									6	0.035593	0.03901									6	0.010692	0.013074									6	0.005024	0.005337									6
					7	0.047892	0.049095									7	0.040865	0.042188									7	0.012106	0.012867									7	0.010237	0.01118									7
					8	0.051568	0.054548									8	0.05026	0.039349									8	0.01575	0.013275									8	0.026572	0.031076									8
					9	0.04239	0.040842									9	0.043691	0.031808									9	0.015662	0.010889									9	0.010227	0.011258									9
					10	0.026111	0.022673									10	0.027068	0.022358									10	0.010842	0.006974									10	0.003644	0.003879									10
					11	0.016217	0.015264									11	0.016231	0.016843									11	0.006505	0.005158									11	0.003105	0.003792									11
					12	0.012635	0.011852									12	0.011663	0.012266									12	0.004602	0.004225									12	0.002859	0.003416									12
					13	0.010349	0.009473									13	0.00949	0.010306									13	0.003431	0.00361									13	0.002713	0.002724									13
					14	0.008238	0.007661									14	0.007081	0.009525									14	0.002494	0.002624									14	0.002313	0.002214									14
					15	0.006433	0.006477									15	0.005616	0.007183									15	0.002001	0.00214									15	0.002699	0.002952									15
					16	0.00485	0.005168									16	0.00493	0.005186									16	0.00178	0.001898									16	0.004229	0.004942									16
					17	0.003714	0.003521									17	0.003361	0.003619									17	0.001178	0.001282									17	0.001893	0.002096									17
					18	0.002388	0.002494									18	0.002167	0.002124									18	0.000797	0.000768									18	0.000854	0.000804									18
					19	0.001556	0.001663									19	0.001349	0.001317									19	0.00047	0.000458									19	0.000561	0.000547									19
					20	0.000839	0.000927									20	0.000764	0.000824									20	0.00026	0.000254									20	0.00033	0.000342									20
						10:00:00	11:00:00										10:00:00	11:00:00										10:00:00	11:00:00										10:00:00	11:00:00
					Stage	R	R									Stage	R	R									Stage	R	R									Stage	R	R									Stage
					Hz	mV^2	mV^2									Hz	mV^2	mV^2									Hz	mV^2	mV^2									Hz	mV^2	mV^2									Hz
					0	0.006145	0.005563									0	0.005077	0.003685									0	None	0.001986									0	0.000564	0.000845									0
					1	0.048866	0.018323									1	0.03438	0.018767									1	None	0.005244									1	0.001821	0.00236									1
					2	0.08847	0.03758									2	0.082586	0.032067									2	None	0.007759									2	0.002992	0.003852									2
					3	0.067958	0.043346									3	0.12748	0.041019									3	None	0.020822									3	0.003623	0.004824									3
					4	0.085543	0.03375									4	0.086857	0.033273									4	None	0.017439									4	0.003184	0.005591									4
					5	0.166816	0.03912									5	0.022732	0.024957									5	None	0.011563									5	0.004251	0.004026									5
					6	0.22307	0.083001									6	0.043528	0.065121									6	None	0.015645									6	0.004268	0.003464									6
					7	0.312009	0.150353									7	0.065006	0.115709									7	None	0.036346									7	0.011964	0.008065									7
					8	0.12616	0.131967									8	0.008068	0.062563									8	None	0.035157									8	0.027407	0.021463									8
					9	0.034458	0.070407									9	0.002892	0.030542									9	None	0.015123									9	0.011402	0.007278									9
					10	0.027745	0.044393									10	0.007498	0.02202									10	None	0.010436									10	0.003457	0.004065									10
					11	0.025205	0.038391									11	0.034591	0.020141									11	None	0.007403									11	0.004125	0.003717									11
					12	0.024171	0.023511									12	0.04472	0.020099									12	None	0.004914									12	0.003046	0.002003									12
					13	0.011991	0.015358									13	0.03205	0.018251									13	None	0.0067									13	0.002346	0.002119									13
					14	0.010416	0.011884									14	0.028631	0.014923									14	None	0.013981									14	0.002084	0.001824									14
					15	0.008595	0.009188									15	0.032895	0.012712									15	None	0.006648									15	0.002698	0.002038									15
					16	0.000741	0.007245									16	0.013001	0.008294									16	None	0.006504									16	0.004408	0.003009									16
					17	0.004218	0.005516									17	0.006205	0.004575									17	None	0.001957									17	0.001852	0.001528									17
					18	0.001717	0.004039									18	0.00282	0.003175									18	None	0.000848									18	0.001033	0.001166									18
					19	0.001298	0.002225									19	0.001619	0.001874									19	None	0.000843									19	0.000539	0.000594									19
					20	0.000527	0.00067									20	0.000759	0.001075									20	None	0.00028									20	0.000252	0.000393									20
						10:00:00	11:00:00										10:00:00	11:00:00										10:00:00	11:00:00										10:00:00	11:00:00
					Stage	S	S									Stage	S	S									Stage	S	S									Stage	S	S									Stage
					Hz	mV^2	mV^2									Hz	mV^2	mV^2									Hz	mV^2	mV^2									Hz	mV^2	mV^2									Hz
					0	0.017644	0.017454									0	0.014521	0.013796									0	0.002829	0.007557									0	0.001314	0.001472									0
					1	0.088408	0.091287									1	0.083827	0.061947									1	0.014597	0.038587									1	0.006689	0.007852									1
					2	0.153434	0.148039									2	0.13721	0.099358									2	0.031658	0.069783									2	0.011627	0.014642									2
					3	0.161213	0.145029									3	0.137677	0.109861									3	0.058889	0.083354									3	0.016156	0.019034									3
					4	0.129865	0.115953									4	0.097574	0.082986									4	0.042366	0.054858									4	0.018014	0.017831									4
					5	0.089895	0.080834									5	0.068164	0.061073									5	0.024036	0.034319									5	0.012665	0.013278									5
					6	0.084728	0.076584									6	0.056004	0.053213									6	0.020671	0.029203									6	0.009203	0.011189									6
					7	0.084218	0.079314									7	0.047768	0.052068									7	0.017575	0.025042									7	0.014575	0.015695									7
					8	0.068119	0.069617									8	0.048888	0.047793									8	0.021377	0.022205									8	0.030074	0.034567									8
					9	0.056971	0.051485									9	0.044189	0.036856									9	0.018593	0.017587									9	0.012128	0.014678									9
					10	0.046671	0.044495									10	0.031806	0.030919									10	0.012958	0.014029									10	0.005642	0.006323									10
					11	0.040215	0.038123									11	0.026088	0.025751									11	0.007456	0.011726									11	0.00626	0.005776									11
					12	0.032931	0.026975									12	0.021837	0.020738									12	0.006668	0.008621									12	0.005469	0.005228									12
					13	0.023928	0.021188									13	0.018865	0.017067									13	0.008267	0.007159									13	0.004544	0.00473									13
					14	0.017827	0.017395									14	0.014422	0.011986									14	0.006953	0.006705									14	0.004165	0.004059									14
					15	0.014781	0.013178									15	0.010551	0.009136									15	0.00438	0.005431									15	0.004172	0.003718									15
					16	0.011241	0.010405									16	0.008373	0.006975									16	0.00305	0.003991									16	0.005396	0.00523									16
					17	0.007164	0.006996									17	0.005045	0.004813									17	0.00196	0.002508									17	0.002798	0.002617									17
					18	0.0044	0.004191									18	0.003186	0.003115									18	0.001509	0.00144									18	0.001376	0.001219									18
					19	0.002354	0.002317									19	0.00195	0.001875									19	0.001242	0.000785								n	19	0.000867	0.000752									19
					20	0.001344	0.001289									20	0.001028	0.00098									20	0.000581	0.000444									20	0.00052	0.000431									20
						10:00:00	11:00:00										10:00:00	11:00:00										10:00:00	11:00:00										10:00:00	11:00:00
					Stage	C	C									Stage	C	C									Stage	C	C									Stage	C	C									Stage
					Hz	mV^2	mV^2									Hz	mV^2	mV^2									Hz	mV^2	mV^2									Hz	mV^2	mV^2									Hz
					0	Non	0.002829									0	Non	Non									0	0.000901	Non									0	Non	Non									0
					1	Non	0.013009									1	Non	Non									1	0.002482	Non									1	Non	Non									1
					2	Non	0.021238									2	Non	Non									2	0.007754	Non									2	Non	Non									2
					3	Non	0.028965									3	Non	Non									3	0.015272	Non									3	Non	Non									3
					4	Non	0.068682									4	Non	Non									4	0.014648	Non									4	Non	Non									4
					5	Non	0.107877									5	Non	Non									5	0.016687	Non									5	Non	Non									5
					6	Non	0.141504									6	Non	Non									6	0.021216	Non									6	Non	Non									6
					7	Non	0.158765									7	Non	Non									7	0.043325	Non									7	Non	Non									7
					8	Non	0.13262									8	Non	Non									8	0.087435	Non									8	Non	Non									8
					9	Non	0.091957									9	Non	Non									9	0.061042	Non									9	Non	Non									9
					10	Non	0.083886									10	Non	Non									10	0.030476	Non									10	Non	Non									10
					11	Non	0.059998									11	Non	Non									11	0.02048	Non									11	Non	Non									11
					12	Non	0.048019									12	Non	Non									12	0.016425	Non									12	Non	Non									12
					13	Non	0.035022									13	Non	Non									13	0.013157	Non									13	Non	Non									13
					14	Non	0.015181									14	Non	Non									14	0.011316	Non									14	Non	Non									14
					15	Non	0.007029									15	Non	Non									15	0.02372	Non									15	Non	Non									15
					16	Non	0.008205									16	Non	Non									16	0.018901	Non									16	Non	Non									16
					17	Non	0.007248									17	Non	Non									17	0.0152	Non									17	Non	Non									17
					18	Non	0.005466									18	Non	Non									18	0.005685	Non									18	Non	Non									18
					19	Non	0.003255									19	Non	Non									19	0.001568	Non									19	Non	Non									19
					20	Non	0.001713									20	Non	Non									20	0.001216	Non									20	Non	Non									20
						10:00:00	11:00:00										10:00:00	11:00:00										10:00:00	11:00:00										10:00:00	11:00:00
																																						G2N1
[truncated: 11 more columns]
